# Supplementary material for: HES6 promotes prostate cancer aggressiveness independently of Notch signalling
Source: J Cell Mol Med. 2015 Apr 12;19(7):1624–36. doi: 10.1111/jcmm.12537 (PMC4511360; doi:10.1111/jcmm.12537)
Supplement: Supplementary file 7 [file jcmm0019-1624-sd7.xls]

## Sheet: Sheet1
siRNA sequences
EGFP-S1 double strain	trifecta
NOTCH3 siRNA #1 Sense	rCrUrA rGrUrA rCrArC rArGrG rCrArU rGrArC rUrGrG rGrAT C
NOTCH3 siRNA #1 Antisense	rGrArU rCrCrC rArGrU rCrArU rGrCrC rUrGrU rGrUrA rCrUrA rGrGrU
NOTCH3 siRNA #2 Sense	rCrCrA rArUrA rArGrG rArCrA rUrGrC rArGrG rArUrA rGrCA A
NOTCH3 siRNA #2 Antisense	rUrUrG rCrUrA rUrCrC rUrGrC rArUrG rUrCrC rUrUrA rUrUrG rGrCrU
